# Supplementary material for: Nodes staging score to quantify lymph nodes for examination in gastric cancer
Source: Medicine (Baltimore). 2020 Aug 14;99(33):e21085. doi: 10.1097/MD.0000000000021085 (PMC7437813; doi:10.1097/MD.0000000000021085)
Supplement: Supplemental Digital Content [file medi-99-e21085-s001.xlsx]

## Sheet: Sheet1
Catogories	Number
Sites
C16.1-Fundus of stomach	591
C16.2-Body of stomach	1674
C16.3-Gastric antrum	5052
C16.4-Pylorus	810
C16.5-Lesser curvature of stomach NOS	2215
C16.6-Greater curvature of stomach NOS	948
16.8-Overlapping lesion of stomach	1326
C16.9-Stomach, NOS	1241
Histology
Denomas and adenocarcinomas	10235
Cystic, mucinous and serous neoplasms	2397
Epithelial neoplasms	311
Complex mixed and stromal neoplasms	164
Myomatous neoplasms	40
Others	305
