# Supplementary material for: Nodes staging score to quantify lymph nodes for examination in gastric cancer
Source: Medicine (Baltimore). 2020 Aug 14;99(33):e21085. doi: 10.1097/MD.0000000000021085 (PMC7437813; doi:10.1097/MD.0000000000021085)
Supplement: Supplemental Digital Content [file medi-99-e21085-s002.txt]

Num	All	T1	T2	T3	T4
1	0.533825101631543	0.257569330175168	0.501669911078822	0.680644087188256	0.777005629497045
2	0.363780849588226	0.191211515952607	0.406890008265749	0.592236018834022	0.703659289366116
3	0.275773824221145	0.151983546111165	0.342132030827668	0.524042976541757	0.642863386783513
4	0.221993219647284	0.12608112675452	0.295099982314719	0.469864549796522	0.591671515228783
5	0.185731483977656	0.107704419321365	0.259400538222454	0.425793910395486	0.547985558663063
6	0.159631604858325	0.0939918577224842	0.231382742042328	0.389249922003339	0.510273928528221
7	0.139949257347758	0.0833689647367263	0.208810778443866	0.358459873337609	0.477393602363287
8	0.124578000697297	0.0748980013719802	0.190239216624891	0.332166423412482	0.448474769925338
9	0.112242104257847	0.0679857080519009	0.174692262257883	0.309453230682142	0.422844065686166
10	0.10212385223837	0.0622384627589684	0.161487428454825	0.289636812396555	0.399972215739331
11	0.0936749588238017	0.0573848411006337	0.150133078180892	0.272197064404455	0.379437534258235
12	0.0865140633279302	0.0532316228666481	0.140266097752431	0.25673123757786	0.360899957567047
13	0.0803677090986072	0.049637525300505	0.131612490935263	0.242922631057257	0.344082238312038
14	0.0750347080530574	0.0464968551189819	0.123961629838711	0.230518793398378	0.328756101944027
15	0.0703637510023839	0.0437289687537441	0.117148943476894	0.219316027049812	0.314731904687579
16	0.0662388552230078	0.0412712681544191	0.111043985968048	0.20914816860135	0.301850802967179
17	0.0625696253987921	0.0390744218990746	0.10554203041983	0.199878329505476	0.289978751293679
18	0.0592845677130598	0.0370990283478394	0.100558030359742	0.19139272471654	0.27900184969011
19	0.0563263959613722	0.035313237542716	0.0960222057953652	0.183595998611528	0.268822699772518
20	0.0536486700763055	0.0336910251979284	0.0918767659413753	0.176407641018235	0.259357523486013
21	0.051213345780444	0.0322109193133913	0.088073441232891	0.169759207946844	0.250533864696827
22	0.0489889597258854	0.0308550467495833	0.0845716007319588	0.16359214391119	0.242288740669128
23	0.0469492658261332	0.0296084097495656	0.0813367991224364	0.157856059260332	0.234567144006072
24	0.0450721971335502	0.0284583302143577	0.0783396431379785	0.15250735537275	0.227320819959547
25	0.0433390660711375	0.0273940180456331	0.0755548984038793	0.147508118455042	0.220507261845565
26	0.0417339415306031	0.0264062324040563	0.0729607792476673	0.14282522266904	0.214088880510994
27	0.0402431588310744	0.0254870133604123	0.0705383792003829	0.13842959780038	0.208032313676305
28	0.0388549306154665	0.0246294674467878	0.0682712107168744	0.134295627305361	0.202307848434965
29	0.0375590352359835	0.023827594887834	0.0661448304389558	0.130400650443935	0.19688893586553
30	0.0363465652052489	0.0230761493587673	0.0641465320139932	0.126724548095118	0.191751781067477
31	0.0352097226272197	0.0223705233439897	0.0622650926774362	0.123249396296599	0.18687499529871
32	0.034141651681597	0.0217066538058094	0.0604905629339924	0.119959174935266	0.182239299514685
33	0.0331363005619691	0.0210809440863114	0.0588140910231669	0.116839521613706	0.177827270664693
34	0.0321883069984588	0.0204901988745544	0.0572277756385232	0.113877522727126	0.173623123722589
35	0.0312929027951848	0.0199315697585394	0.0557245417345047	0.111061535350553	0.169612523716832
36	0.0304458337974459	0.0194025094053893	0.0542980353066744	0.108381034763899	0.165782423052819
37	0.0296432924556696	0.0189007328158026	0.0529425338480978	0.105826483411306	0.16212092024555
38	0.0288818607324047	0.0184241844106563	0.0516528698235814	0.103389217860752	0.158617136846941
39	0.0281584615479359	0.0179710099507631	0.0504243650064028	0.101061350944486	0.155261109892231
40	0.0274703173110733	0.0175395324816533	0.0492527739205109	0.0988356867543854	0.152043697630202
41	0.0268149143576895	0.017128231646066	0.0481342349486183	0.0967056465647975	0.148956496662315
42	0.0261899723380072	0.0167357258267155	0.04706522792096	0.0946652040787853	0.145991768912347
43	0.0255934177674732	0.0163607566776985	0.0460425372043169	0.0927088286571208	0.143142377092596
44	0.0250233610952866	0.0160021756799663	0.0450632194768542	0.0908314354053039	0.140401727535736
45	0.0244780767566763	0.0156589324185052	0.044124575509266	0.0890283411713815	0.137763719430177
46	0.0239559857656327	0.0153300643293943	0.0432241253829919	0.0872952256538391	0.1352226996376
47	0.023455640478542	0.0150146877061625	0.0423595866669281	0.0856280969405816	0.132773422389742
48	0.0229757112193192	0.0147119897886334	0.04152885514866	0.0840232609010853	0.130411013260711
49	0.022514974506029	0.0144212217852576	0.0407299877780867	0.0824772939383622	0.128130936895003
50	0.0220723026596883	0.0141416927029303	0.0399611875327034	0.0809870186783246	0.125928968042425
51	0.0216466546095865	0.0138727638773432	0.0392207899566366	0.0795494822336742	0.123801165511309
52	0.0212370677374354	0.0136138441128199	0.0385072511614286	0.0781619367298358	0.121743848702767
53	0.0208426506259604	0.013364385353851	0.037819137106695	0.0768218218230062	0.119753576432508
54	0.0204625765970669	0.0131238788216982	0.0371551140042113	0.075526748976642	0.117827127784321
55	0.0200960779410659	0.0128918515587945	0.0365139397104205	0.0742744872934297	0.115961484771421
56	0.0197424407522613	0.0126678633315985	0.0358944559906146	0.0730629507261767	0.114153816609661
57	0.019401000297862	0.0124515038492742	0.0352955815535402	0.0718901865136036	0.112401465430544
58	0.0190711368570532	0.012242390261247	0.0347163057683775	0.0707543647063271	0.110701933282567
59	0.0187522719754655	0.0120401649015528	0.0341556829873562	0.0696537686649831	0.109052870287377
60	0.0184438650874661	0.0118444932520513	0.0336128274069961	0.0685867864268699	0.107452063832845
61	0.0181454104648263	0.0116550621001352	0.0330869084093203	0.0675519028499533	0.105897428698785
62	0.0178564344555195	0.0114715778695792	0.0325771463314699	0.0665476924536408	0.104386998022529
63	0.0175764929810334	0.011293765105885	0.0320828086185764	0.0655728128855199	0.102918915022555
64	0.0173051692643266	0.0111213650996458	0.0316032063198631	0.0646259989508816	0.101491425406614
65	0.0170420717640733	0.010954134633523	0.0311376908928958	0.0637060571495129	0.100102870399576
66	0.016786832293625	0.0107918448400427	0.0306856512847382	0.0628118606700112	0.0987516803325164
67	0.0165391043057404	0.0106342801589748	0.0302465112624922	0.0619423447976778	0.097436368741243
68	0.016298561326252	0.0104812373842813	0.0298197269686449	0.0610965026965343	0.09615552692746
69	0.0160648955218427	0.0103325247918188	0.0294047846795251	0.060273381530545	0.0949078189410524
70	0.015837816388684	0.0101879613398907	0.0290011987473798	0.0594720788924941	0.0936919769457093
71	0.0156170495502347	0.0100473759356781	0.0286085097088149	0.0586917395125407	0.0925067969343325
72	0.0154023356537275	0.00991060676128175	0.0282262825440871	0.0579315522211609	0.0913511347637171
73	0.0151934293560253	0.00977750065381067	0.0278541050734129	0.0571907471438596	0.090223902481125
74	0.0149900983905224	0.00964791253452713	0.0274915864778786	0.0564685931072962	0.0891240649180238
75	0.0147921227076249	0.0095217048825742	0.02713835593379	0.055764395238432	0.0880506365285357
76	0.0145992936821377	0.00939874724928036	0.0267940613504557	0.0550774927401845	0.087002678452392
77	0.0144114133815565	0.00927891580943774	0.0264583682023688	0.0544072568286155	0.0859792957839788
78	0.014228293889881	0.00916209294631209	0.0261309584476679	0.0537530888181588	0.0849796350308434
79	0.0140497566820799	0.00904816686745613	0.0258115295255013	0.0531144183425826	0.0840028817464168
80	0.013875632044855	0.00893703124870204	0.0254997934256949	0.0524907017006601	0.0830482583232784
81	0.0137057585397525	0.00882858490395022	0.0251954758247064	0.0518814203164596	0.082115021934393
82	0.0135399825050421	0.00872273147859071	0.0248983152824042	0.051286079305054	0.0812024626108073
83	0.0133781575931347	0.00861937916460831	0.024608062494725	0.0507042061353168	0.080309901445362
84	0.0132201443406542	0.00851844043562633	0.0243244795978015	0.0501353493823634	0.0794366889130965
85	0.0130658097684426	0.00841983180023975	0.0240473395193547	0.0495790775624777	0.0785822032992516
86	0.0129150270091539	0.00832347357221963	0.0237764253737556	0.0490349780444417	0.0777458492272383
87	0.012767674960208	0.00822928965623626	0.0235115298973029	0.0485026560313649	0.0769270562790486
88	0.0126236379601233	0.00813720734789891	0.0232524549206514	0.0479817336077857	0.0761252777014642
89	0.0124828054864056	0.00804715714700277	0.0229990108755584	0.0474718488471862	0.0753399891918681
