# Supplementary material for: Nodes staging score to quantify lymph nodes for examination in gastric cancer
Source: Medicine (Baltimore). 2020 Aug 14;99(33):e21085. doi: 10.1097/MD.0000000000021085 (PMC7437813; doi:10.1097/MD.0000000000021085)
Supplement: Supplemental Digital Content [file medi-99-e21085-s003.xlsx]

## Sheet: Sheet1
Number	NSS G1	NSS G2	NSS G3	NSS G4
1	0.698884	0.467173	0.29232	0.313474
2	0.778766	0.570772	0.385175	0.409162
3	0.825541	0.641265	0.45716	0.482115
4	0.856189	0.692217	0.514462	0.539437
5	0.877795	0.73071	0.561089	0.585598
6	0.893831	0.760786	0.599733	0.623531
7	0.906196	0.784918	0.632258	0.655234
8	0.916016	0.804698	0.659997	0.682111
9	0.924001	0.8212	0.683923	0.705177
10	0.930618	0.835172	0.704765	0.725181
11	0.93619	0.847151	0.723079	0.74269
12	0.940946	0.857532	0.739293	0.75814
13	0.945051	0.866614	0.753748	0.771872
14	0.94863	0.874624	0.766711	0.784155
15	0.951778	0.881741	0.778402	0.795205
16	0.954567	0.888105	0.788997	0.805198
17	0.957056	0.89383	0.798642	0.814277
18	0.95929	0.899006	0.807459	0.822561
19	0.961306	0.903708	0.81555	0.830151
20	0.963135	0.907999	0.822999	0.837128
21	0.964801	0.911929	0.82988	0.843564
22	0.966325	0.915542	0.836255	0.849519
23	0.967725	0.918875	0.842177	0.855045
24	0.969014	0.921959	0.847693	0.860185
25	0.970206	0.92482	0.852843	0.86498
26	0.971311	0.927482	0.857661	0.869462
27	0.972338	0.929965	0.862179	0.873661
28	0.973295	0.932286	0.866424	0.877602
29	0.974189	0.934461	0.87042	0.881309
30	0.975026	0.936502	0.874187	0.884802
31	0.975811	0.938422	0.877745	0.888098
32	0.976549	0.940231	0.88111	0.891214
33	0.977244	0.941938	0.884299	0.894164
34	0.9779	0.943552	0.887323	0.89696
35	0.978519	0.94508	0.890196	0.899615
36	0.979105	0.946528	0.892928	0.902139
37	0.979661	0.947904	0.89553	0.904541
38	0.980188	0.949211	0.898011	0.90683
39	0.980689	0.950456	0.900378	0.909013
40	0.981165	0.951642	0.90264	0.911098
41	0.981619	0.952773	0.904803	0.913091
42	0.982052	0.953853	0.906873	0.914999
43	0.982465	0.954886	0.908857	0.916825
44	0.98286	0.955874	0.910759	0.918576
45	0.983238	0.956821	0.912585	0.920256
46	0.9836	0.957728	0.914339	0.921869
47	0.983947	0.958599	0.916025	0.923419
48	0.984279	0.959435	0.917647	0.92491
49	0.984598	0.960238	0.919208	0.926345
50	0.984905	0.961011	0.920713	0.927727
51	0.9852	0.961755	0.922163	0.929058
52	0.985484	0.962471	0.923562	0.930343
53	0.985757	0.963162	0.924912	0.931582
54	0.986021	0.963827	0.926216	0.932779
55	0.986275	0.96447	0.927477	0.933935
56	0.98652	0.96509	0.928695	0.935053
57	0.986756	0.96569	0.929874	0.936134
58	0.986985	0.96627	0.931016	0.937181
59	0.987206	0.96683	0.932121	0.938194
60	0.987419	0.967373	0.933192	0.939175
61	0.987626	0.967898	0.934231	0.940127
62	0.987826	0.968407	0.935238	0.941049
63	0.98802	0.9689	0.936215	0.941944
64	0.988208	0.969379	0.937163	0.942813
65	0.98839	0.969843	0.938085	0.943656
66	0.988567	0.970293	0.93898	0.944475
67	0.988738	0.970731	0.93985	0.945271
68	0.988905	0.971156	0.940696	0.946045
69	0.989066	0.971569	0.941518	0.946798
70	0.989223	0.97197	0.942319	0.947531
71	0.989376	0.972361	0.943098	0.948243
72	0.989525	0.972741	0.943857	0.948937
73	0.989669	0.97311	0.944597	0.949613
74	0.98981	0.97347	0.945317	0.950272
75	0.989947	0.973821	0.946019	0.950914
76	0.99008	0.974163	0.946704	0.951539
77	0.99021	0.974496	0.947371	0.95215
78	0.990337	0.97482	0.948023	0.952745
79	0.99046	0.975137	0.948659	0.953326
80	0.99058	0.975446	0.949279	0.953893
81	0.990698	0.975747	0.949886	0.954446
82	0.990812	0.976041	0.950478	0.954987
83	0.990924	0.976329	0.951056	0.955515
84	0.991033	0.976609	0.951621	0.956032
85	0.99114	0.976883	0.952174	0.956536
86	0.991244	0.977151	0.952714	0.957029
87	0.991346	0.977413	0.953242	0.957512
88	0.991445	0.977669	0.953759	0.957983
89	0.991543	0.977919	0.954265	0.958445
